# Supplementary material for: TRPP2 dysfunction decreases ATP-evoked calcium, induces cell aggregation and stimulates proliferation in T lymphocytes
Source: BMC Nephrol. 2019 Sep 13;20:355. doi: 10.1186/s12882-019-1540-6 (PMC6743124; doi:10.1186/s12882-019-1540-6)
Supplement: Supplementary file 1 — Table S1. “ADPKD patient cohort enrolled from four Nephrology Units of Emilia Romagna Region (Italy)”. This table contains information about ADPKD patients including clinical features. (XLSX 18 kb) [file 12882_2019_1540_MOESM1_ESM.xlsx]

## Sheet: Clinical parameters
Additional table 1
ADPKD patient cohort enrolled from four Nephrology Units of Emilia Romagna Region (Italy).
Patient number	Diagnosis	Outcome	Hypertension	Therapy
1	ADPKD	transplant	yes	Ramipril
2	ADPKD	CRF	no	P chelators
3	ADPKD	CRF	no	P chelators
4	ADPKD	dialysis	yes	P chelators/ca antagonists
5	ADPKD	transplant	no	none
6	ADPKD	dialysis	yes	P chelators/ca antagonists
7	ADPKD	dialysis	yes	P chelators/ca antagonists
8	ADPKD	transplant	yes	vitD3/ ca antagonists
9	ADPKD	transplant	no	none
10	ADPKD	dialysis	yes	P chelators/ca antagonists
11	ADPKD	transplant	no	none
12	ADPKD	transplant	yes	Ramipril
13	ADPKD	dialysis	no	vit D3/P chelators
14	ADPKD	dialysis	yes	P chelators/ca antagonists
15	ADPKD	transplant	no	none
16	ADPKD	dialysis	yes	P chelators/ca antagonists
17	ADPKD	dialysis	yes	P chelators/ca antagonists
18	ADPKD	CRF	no	P chelators
19	ADPKD	transplant	yes	Ramipril
20	ADPKD	transplant	no	none
21	ADPKD	CRF	no	P chelators
22	ADPKD	normal function	no	none
23	ADPKD	CRF	yes	P chelators/ca antagonists
24	ADPKD	dialysis	yes	vit D3/P chelators/ca antagonists
25	ADPKD	CRF	no	P chelators
26	ADPKD	CRF	no	P chelators
27	ADPKD	CRF	yes	vit D3/P chelators/ca antagonists
28	ADPKD	CRF	no	P chelators
29	ADPKD	CRF	yes	P chelators/ca antagonists
30	ADPKD	CRF	no	P chelators
31	ADPKD	dialysis	no	vit D3/P chelators
32	ADPKD	dialysis	yes	vit D3/P chelators/ca antagonists
33	ADPKD	CRF	no	vit D3/P chelators
34	ADPKD	dialysis	yes	vit D3/P chelators/ramipril
35	ADPKD	CRF	no	vit D3/P chelators
36	ADPKD	dialysis	yes	P chelators/ca antagonists
37	ADPKD	dialysis	yes	vit D3/P chelators/ca antagonists
38	ADPKD	CRF	yes	P chelators/ca antagonists
39	ADPKD	transplant	no	none
40	ADPKD	dialysis	yes	P chelators/ca antagonists
41	ADPKD	dialysis	yes	P chelators/ca antagonists
42	ADPKD	dialysis	yes	P chelators/ca antagonists
43	ADPKD	normal function	no	none
44	ADPKD	CRF	yes	Ramipril
45	ADPKD	dialysis	no	P chelators
46	ADPKD	transplant	no	none
47	ADPKD	dialysis	yes	P chelators/ca antagonists
48	ADPKD	dialysis	yes	P chelators/ca antagonists
49	ADPKD	dialysis	no	P chelators
50	ADPKD	dialysis	no	P chelators
51	ADPKD	transplant	yes	Beta blockers
52	ADPKD	dialysis	yes	P chelators/ca antagonists
53	ADPKD	normal function	no	none
54	ADPKD	transplant	no	none
55	ADPKD	dialysis	yes	P chelators/ca antagonists
56	ADPKD	CRF	yes	P chelators/ca antagonists
57	ADPKD	normal function	yes	Ramipril
58	ADPKD	dialysis	no	P chelators
59	ADPKD	normal function	no	none
60	ADPKD1	transplant	yes	calcium antagonists
61	ADPKD1*	transplant	yes	Ramipril
62	ADPKD1*	transplant	yes	vit D3/ramipril
63	ADPKD1	transplant	yes	Ramipril
64	ADPKD1	transplant	yes	Ramipril
65	ADPKD1*	dialysis	yes	P chelators/ca antagonists
66	ADPKD1*	transplant	yes	Ca antagonists
67	ADPKD1*	CRF	no	P chelators
68	ADPKD1*	CRF	no	P chelators
69	ADPKD1*	transplant	no	none
70	ADPKD1*	CRF	yes	P chelators/ca antagonists
71	ADPKD1*	transplant	yes	Ramipril
72	ADPKD1*	transplant	no	none
73	ADPKD1*	transplant	yes	Ramipril
74	ADPKD1	normal function	yes	Ramipril
75	ADPKD1	transplant	yes	Ramipril
76	ADPKD1*	transplant	no	vit D3
77	ADPKD1*	dialysis	no	P chelators
78	ADPKD1*	dialysis	no	P chelators
79	ADPKD1	transplant	yes	Ramipril
80	ADPKD1	CRF	yes	P chelators/Ramipril
81	ADPKD1	CRF	yes	P chelators/Ramipril
82	ADPKD1	dialysis	yes	P chelators/Ramipril
83	ADPKD1*	transplant	no	none
84	ADPKD1*	transplant	yes	Ramipril
85	ADPKD1	dialysis	yes	vitD3/P chelators/ca antagonists
86	ADPKD1	dialysis	yes	vitD3/P chelators/ca antagonists
87	ADPKD1*	CRF	no	P chelators
88	ADPKD1*	transplant	no	none
89	ADPKD1*	dialysis	yes	vit D3/P chelators/ca antagonists
90	ADPKD1/2	normal function	no	none
91	ADPKD2	CRF	yes	Beta blockers
92	ADPKD2	normal function	yes	ACE inhibitors
93	ADPKD2	transplant	yes	Ramipril
94	ADPKD2	normal function	no	none
95	ADPKD2	dialysis	yes	P chelators/Ramipril
96	ADPKD2	dialysis	yes	P chelators/Ramipril
97	ADPKD2	normal function	yes	Ramipril
98	ADPKD2	dialysis	yes	P chelators/Ramipril
99	ADPKD2	dialysis	yes	P chelators/Ramipril
100	ADPKD2	CRF	yes	Ramipril
101	ADPKD2	CRF	yes	Ramipril
102	ADPKD2	normal function	yes	Ramipril
103	ADPKD2	CRF	no	P chelators
104	ADPKD2	dialysis	yes	P chelators/ca antagonists
105	ADPKD2	CRF	yes	Beta blockers
106	ADPKD2	dialysis	no	P chelators
107	ADPKD2	dialysis	no	P chelators
108	ADPKD2	dialysis	no	P chelators
109	ADPKD2	dialysis	no	P chelators
110	ADPKD2	dialysis	no	P chelators
This cohort is composed by 110 patients with age ranging from 26 to 89 years.
Some clinical features and conventional therapy are included.
* = Diagnosis performed by genetic linkage; CRF = Chronic Renal Failure.
