# Supplementary material for: TRPP2 dysfunction decreases ATP-evoked calcium, induces cell aggregation and stimulates proliferation in T lymphocytes
Source: BMC Nephrol. 2019 Sep 13;20:355. doi: 10.1186/s12882-019-1540-6 (PMC6743124; doi:10.1186/s12882-019-1540-6)
Supplement: Supplementary file 2 — Table S2. “Analysis of ATP- and PAF-evoked calcium as well as PC1 and TRPP2 expression in ADPKD patients”. In this table are inserted the values of PC1 and TRPP2 expression, data of ATP- and PAF-evoked calcium measured in ADPKD and control subjects as well as in wild type and PKD2 silenced Jurkat cells. The type of PKD mutation (when known) is also shown. (XLSX 27 kb) [file 12882_2019_1540_MOESM2_ESM.xlsx]

## Sheet: ADPKD
Additional table 2
Analysis of ATP- and PAF-evoked calcium as well as PC1 and TRPP2 expression in ADPKD patients.
Patient number	Diagnosis	Gene mutation	Protein changes	PC1 expression	TRPP2 expression	ATP evoked calcium (nM)	PAF evoked calcium (nM)
1	ADPKD	unknown	unknown	NA	NA	175	NA
2	ADPKD	unknown	unknown	NA	NA	235	375
3	ADPKD	unknown	unknown	1.05	0.95	360	350
4	ADPKD	unknown	unknown	1.15	0.9	200	225
5	ADPKD	unknown	unknown	NA	NA	unquantifiable	270
6	ADPKD	unknown	unknown	NA	NA	235	370
7	ADPKD	unknown	unknown	NA	NA	150	NA
8	ADPKD	unknown	unknown	1.00	0.45	60	180
9	ADPKD	unknown	unknown	0.95	0.9	350	250
10	ADPKD	unknown	unknown	NA	NA	NA	300
11	ADPKD	unknown	unknown	NA	NA	65	NA
12	ADPKD	unknown	unknown	NA	NA	335	150
13	ADPKD	unknown	unknown	NA	NA	unquantifiable	310
14	ADPKD	unknown	unknown	1.80	1.00	280	250
15	ADPKD	unknown	unknown	NA	NA	130	250
16	ADPKD	unknown	unknown	NA	NA	235	150
17	ADPKD	unknown	unknown	NA	NA	unquantifiable	220
18	ADPKD	unknown	unknown	NA	NA	130	235
19	ADPKD	unknown	unknown	NA	NA	330	200
20	ADPKD	unknown	unknown	1.00	0.95	345	305
21	ADPKD	unknown	unknown	NA	NA	320	240
22	ADPKD	unknown	unknown	NA	NA	225	220
23	ADPKD	unknown	unknown	NA	NA	310	240
24	ADPKD	unknown	unknown	NA	NA	280	320
25	ADPKD	unknown	unknown	NA	NA	65	240
26	ADPKD	unknown	unknown	NA	NA	80	265
27	ADPKD	unknown	unknown	NA	NA	60	400
28	ADPKD	unknown	unknown	NA	NA	90	200
29	ADPKD	unknown	unknown	NA	NA	NA	unquantifiable
30	ADPKD	unknown	unknown	NA	NA	NA	230
31	ADPKD	unknown	unknown	NA	NA	NA	200
32	ADPKD	unknown	unknown	NA	NA	NA	230
33	ADPKD	unknown	unknown	NA	NA	NA	unquantifiable
34	ADPKD	unknown	unknown	NA	NA	NA	330
35	ADPKD	unknown	unknown	NA	NA	NA	265
36	ADPKD	unknown	unknown	NA	NA	NA	165
37	ADPKD	unknown	unknown	1.15	1.55	NA	NA
38	ADPKD	unknown	unknown	1.00	1.55	308	230
39	ADPKD	unknown	unknown	1.25	1.3	250	145
40	ADPKD	unknown	unknown	NA	NA	150	160
41	ADPKD	unknown	unknown	NA	NA	320	355
42	ADPKD	unknown	unknown	NA	NA	200	270
43	ADPKD	unknown	unknown	NA	NA	100	150
44	ADPKD	unknown	unknown	NA	NA	180	unquantifiable
45	ADPKD	unknown	unknown	NA	NA	380	350
46	ADPKD	unknown	unknown	NA	NA	355	300
47	ADPKD	unknown	unknown	NA	NA	unquantifiable	340
48	ADPKD	unknown	unknown	NA	NA	300	290
49	ADPKD	unknown	unknown	NA	NA	300	250
50	ADPKD	unknown	unknown	NA	NA	unquantifiable	150
51	ADPKD	unknown	unknown	NA	NA	300	260
52	ADPKD	unknown	unknown	NA	NA	150	150
53	ADPKD	unknown	unknown	0.80	1.2	270	unquantifiable
54	ADPKD	unknown	unknown	NA	NA	130	205
55	ADPKD	unknown	unknown	NA	NA	380	350
56	ADPKD	unknown	unknown	NA	NA	350	280
57	ADPKD	unknown	unknown	1.20	0.95	230	unquantifiable
58	ADPKD	unknown	unknown	NA	NA	310	NA
59	ADPKD	unknown	unknown	0.80	1.8	360	210
60	ADPKD1	11156G>A	Arg3719Gln	0.95	1.00	280	300
61	ADPKD1*	unknown	unknown	NA	NA	200	150
62	ADPKD1*	unknown	unknown	1.10	1.7	170	210
63	ADPKD1	9559_9561delGAC	Asp3187fs	1.05	1.2	168	unquantifiable
64	ADPKD1	9559_9561delGAC	Asp3187fs	0.85	1.25	250	325
65	ADPKD1*	unknown	unknown	NA	NA	140	340
66	ADPKD1*	unknown	unknown	NA	NA	200	unquantifiable
67	ADPKD1*	unknown	unknown	NA	NA	350	200
68	ADPKD1*	unknown	unknown	NA	NA	320	230
69	ADPKD1*	unknown	unknown	NA	NA	280	150
70	ADPKD1*	unknown	unknown	NA	NA	350	170
71	ADPKD1*	unknown	unknown	NA	NA	200	120
72	ADPKD1*	unknown	unknown	NA	NA	unquantifiable	170
73	ADPKD1*	unknown	unknown	NA	NA	300	255
74	ADPKD1	ivs12+14_49 del 6544C>T	Gln2182X	1.50	1.00	130	unquantifiable
75	ADPKD1	194T>A	Ile65Asn	NA	NA	280	355
76	ADPKD1*	unknown	unknown	0.75	1.5	310	400
77	ADPKD1*	unknown	unknown	NA	NA	290	320
78	ADPKD1*	unknown	unknown	NA	NA	253	360
79	ADPKD1	9996delT	Val3332fs	1.25	2.00	210	120
80	ADPKD1	9996delT	Val3332fs	0.85	1.4	220	250
81	ADPKD1	9996delT	Val3332fs	1.45	1.00	unquantifiable	NA
82	ADPKD1	9996delT	Val3332fs	NA	NA	330	310
83	ADPKD1*	unknown	unknown	NA	NA	unquantifiable	NA
84	ADPKD1*	unknown	unknown	NA	NA	150	280
85	ADPKD1	C:6137T>C	Leu2046Pro	NA	NA	unquantifiable	250
86	ADPKD1	C:6137T>C	Leu2046Pro	1.35	1.00	230	200
87	ADPKD1*	unknown	unknown	1.20	1.2	300	280
88	ADPKD1*	unknown	unknown	NA	NA	170	NA
89	ADPKD1*	unknown	unknown	NA	NA	150	145
90	ADPKD1/2	8293C>T and 10043G>A in PKD1; IVS4+1G>A in PKD2	In PC1: Arg2765Cys and Arg3348Gln. In TRPP2: Ala365fs	1.20	0.95	70	400
91	ADPKD2	2614C>T	Arg872X	0.85	0.7	80	150
92	ADPKD2	2614C>T	Arg872X	1.15	1.00	70	unquantifiable
93	ADPKD2	2614C>T	Arg872X	1.35	0.4	70	230
94	ADPKD2	2614C>T	Arg872X	1.05	0.9	50	190
95	ADPKD2	ivs3+1G>T	Phe282fs	0.70	1.1	90	250
96	ADPKD2	ivs3+1G>T	Phe282fs	1.10	0.55	70	330
97	ADPKD2	ivs3+1G>T	Phe282fs	1.80	0.65	60	285
98	ADPKD2	ivs3+1G>T	Phe282fs	NA	NA	NA	NA
99	ADPKD2	ivs3+1G>T	Phe282fs	NA	NA	NA	NA
100	ADPKD2	ivs5+5G>A, ivs9 2020-2089_86del	unknown	NA	NA	NA	NA
101	ADPKD2	ivs5+5G>A, ivs9 2020-2089_86del	unknown	NA	NA	NA	NA
102	ADPKD2	ivs5+5G>A, ivs9 2020-2089_86del	unknown	NA	NA	NA	NA
103	ADPKD2	1158T>A	Tyr386X	0.75	0.5	55	210
104	ADPKD2	1158T>A	Tyr386X	1.05	0.6	75	180
105	ADPKD2	1158T>A	Tyr386X	1.40	0.4	80	unquantifiable
106	ADPKD2	1158T>A	Tyr386X	1.25	0.7	unquantifiable	330
107	ADPKD2	1158T>A	Tyr386X	1.05	0.5	70	280
108	ADPKD2	858delC	Ser286fs30X	0.80	0.35	100	230
109	ADPKD2	858delC	Ser286fs30X	1.00	0.45	85	215
110	ADPKD2	858delC	Ser286fs30X	1.25	0.5	80	200
The present cohort is composed by 110 patients with age ranging from 26 to 89 years.
Values of ATP- and PAF-evoked calcium are the mean of at least two measurements for sample.
Data of PC1 and TRPP2 expression were calculated as ratio PC1/beta-Actin and TRPP2/beta-Actin, respectively.
Diagnosis and mutation type (if known) are indicated. NA = not analysed.

## Sheet: Controls
Additional table 2
healthy controls						RRT controls
Subject number	PC1 expression	TRPP2 expression	ATP evoked calcium (nM)	PAF evoked calcium (nM)		Subject number	PC1 expression	TRPP2 expression	ATP evoked calcium (nM)	PAF evoked calcium (nM)
1	NA	NA	350	210		1	1.00	0.95	200	150
2	NA	NA	250	200		2	NA	NA	140	NA
3	1.4	1.00	280	215		3	1.10	1.00	170	NA
4	NA	NA	255	unquantifiable		4	NA	NA	unquantifiable	265
5	0.95	2.20	350	160		5	0.85	1.20	150	unquantifiable
6	1.15	1.25	380	220		6	1.10	0.85	300	280
7	NA	NA	260	140		7	0.95	1.65	160	130
8	0.75	1.00	450	210		8	1.05	1.4	150	200
9	1.05	1.05	180	150		9	NA	NA	170	225
10	NA	NA	230	300		10	1.25	1.00	245	220
11	NA	NA	270	240		11	NA	NA	350	180
12	1.05	1.00	290	unquantifiable		12	1.55	1.00	150	390
13	NA	NA	160	220		13	0.80	1.10	140	210
14	NA	NA	unquantifiable	330		14	NA	NA	unquantifiable	230
15	0.8	1.00	120	180		15	NA	NA	250	210
16	NA	NA	380	200		16	1.25	2.00	160	270
17	NA	NA	210	160		17	0.95	1.00	230	315
18	0.9	2.00	130	150		18	1.35	1.00	175	285
19	NA	NA	250	160		19	0.80	1.70	145	unquantifiable
20	0.95	1.00	170	unquantifiable		20	NA	NA	290	270
21	NA	NA	245	330		21	0.90	1.55	245	325
22	NA	NA	150	180
23	NA	NA	200	150
24	NA	NA	150	250
25	NA	NA	200	160
26	1.4	1.3	unquantifiable	180
27	NA	NA	210	315
The age of the 27 healthy controls as well as 21 RTT controls is ranging from 28 to 66 and 35 to 86 years, respectively.
Values of ATP- and PAF-evoked calcium are the mean of at least two measurements for sample.
Data of PC1 and TRPP2 expression were calculated as ratio PC1/beta-Actin and TRPP2/beta-Actin, respectively.
NA = not analysed. RRT = subjects undergoing renal replacement therapy (haemodialysis, peritoneal dialysis and renal transplant).

## Sheet: Jurkat cells
Additional table 2
						calcium Free			+ calcium reintroduction
ATP-evoked calcium (nM)			PAF-evoked calcium (nM)			ATP-evoked calcium (nM)			Calcium concentration (nM)
Jurkat WT	Jurkat PKD2 silenced		Jurkat WT	Jurkat PKD2 silenced		Jurkat WT	Jurkat PKD2 silenced		Jurkat WT	Jurkat PKD2 silenced
125	50		250	275		128	42		130	184
170	65		200	235		151	86		140	230
150	75		250	180		130	68		130	160
150	110		310	150		130	100		90	140
150	100		250	175		148	100		70	130
130	70		175	200		100	100		200	60
250	75		300	220			90			90
150	90		200	250			51			250
120	86		175	270
160			180			Wild type and PKD2 silenced Jurkat cells were treated with 100 mM ATP in calcium free conditions. Subsequently, the cells were treated with a 4 mM calcium solution. The values of calcium release and influx were calculated as delta obtained from the maximal calcium amplitude minus the basal level.
170			190
133			250
156			246
Wild type and PKD2 silenced Jurkat cells were treated with 100 mM ATP or 2mM PAF in presence of external calcium. The values of calcium elevation were calculated as delta obtained from the maximal calcium amplitude minus the basal level.
